# Supplementary material for: Differential Effects of Hypothermia and SZR72 on Cerebral Kynurenine and Kynurenic Acid in a Piglet Model of Hypoxic–Ischemic Encephalopathy
Source: Int J Mol Sci. 2023 Sep 25;24(19):14522. doi: 10.3390/ijms241914522 (PMC10572886; doi:10.3390/ijms241914522)
Supplement: Supplementary file 1 [file ijms-24-14522-s001.zip]

Archive with 1 entries (1 files):
- ijms-2574781-supplementary.pdf
